# Supplementary material for: Deep Eutectic Solvents-Based Ultrasound-Assisted Extraction of Antioxidants from Kudingcha (llex kudingcha C.J. Tseng): Process Optimization and Comparison with Other Methods
Source: Foods. 2023 Apr 30;12(9):1872. doi: 10.3390/foods12091872 (PMC10178550; doi:10.3390/foods12091872)
Supplement: Supplementary file 1 [file foods-12-01872-s001.zip]

Archive with 1 entries (1 files):
- foods-2350701-supplementary.pdf
